# Supplementary material for: Proteoglycans: Systems-Level Insight into Their Expression in Healthy and Diseased Placentas
Source: Int J Mol Sci. 2022 May 21;23(10):5798. doi: 10.3390/ijms23105798 (PMC9147780; doi:10.3390/ijms23105798)
Supplement: Supplementary file 1 [file ijms-23-05798-s001.zip]

Archive with 1 entries (1 files):
- ijms-1722203-supplementary.pdf
